# Supplementary material for: Prognostic Value of Bladder Involvement in the Outcome of Upper Tract Urothelial Carcinoma
Source: Diagnostics (Basel). 2023 Jan 2;13(1):153. doi: 10.3390/diagnostics13010153 (PMC9818601; doi:10.3390/diagnostics13010153)
Supplement: Supplementary file 1 [file diagnostics-13-00153-s001.zip]

Archive with 1 entries (1 files):
- Supplementary Materials - Word document.pdf
